# Supplementary material for: The Effects of Chimeric Antigen Receptor (CAR) Hinge Domain Post-Translational Modifications on CAR-T Cell Activity
Source: Int J Mol Sci. 2022 Apr 6;23(7):4056. doi: 10.3390/ijms23074056 (PMC8999629; doi:10.3390/ijms23074056)
Supplement: Supplementary file 1 [file ijms-23-04056-s001.zip]

Archive with 1 entries (1 files):
- ijms-1662886-supplementary.pdf
